# Supplementary material for: Sessile Trichomes Play Major Roles in Prey Digestion and Absorption, While Stalked Trichomes Function in Prey Predation in Byblis guehoi
Source: Int J Mol Sci. 2023 Mar 10;24(6):5305. doi: 10.3390/ijms24065305 (PMC10048915; doi:10.3390/ijms24065305)
Supplement: Supplementary file 1 [file ijms-24-05305-s001.zip]

Archive with 2 entries (2 files):
- ijms-2252264- final supp.pdf
- ijms-2252264- movie S1.mp4
